# Supplementary material for: Moderate Physical Activity Increases the Expression of ADNP in Rat Brain
Source: Int J Mol Sci. 2024 Apr 16;25(8):4382. doi: 10.3390/ijms25084382 (PMC11050439; doi:10.3390/ijms25084382)
Supplement: Supplementary file 1 [file ijms-25-04382-s001.zip]

Archive with 1 entries (1 files):
- ijms-2940493-supplementary.pdf
